# Supplementary material for: Why is it difficult for children and adults to follow a person’s eye gaze in polynomial social relationships with compound audio-visual stimuli: An eye-tracking study
Source: PLoS One. 2023 Aug 1;18(8):e0289404. doi: 10.1371/journal.pone.0289404 (PMC10393156; doi:10.1371/journal.pone.0289404)
Supplement: S2 File — (XLSX) [file pone.0289404.s002.xlsx]

## Sheet: eye movement data
	triadic						polynomial										triadic						polynomial										triadic						polynomial										Triadic
FX	Cong exp1			ICG exp1			Cong exp2				ICG exp2					FD	Cong exp1			ICG exp1			Cong exp2				ICG exp2					time to fisrt fixation	Cong exp1			ICG exp1			Cong exp2				ICG exp2					Interference	target fx / (target fx+ non-target fx)
participant	target face	target stm	non-target stm	target face	target stm	non-target stm	target face	non-target face	target stm	non-target stm	target face	non-target face	target stm	non-target stm		participant	target face	target stm	non-target stm	target face	target stm	non-target stm	target face	non-target face	target stm	non-target stm	target face	non-target face	target stm	non-target stm		participant	target face	target stm	non-target stm	target face	target stm	non-target stm	target face	non-target face	target stm	non-target stm	target face	non-target face	target stm	non-target stm		participant	face int cong
Participant1	1.09091	6.36364	0	1.72727	6.5	0.121212	0.666667	0.166667	4.25	0	0.695652	0.208333	4.41667	0.0138889		Participant1	0.279263	0.27309		0.257481	0.366387	0.230144	0.131598	0.227549	0.415356		0.167831	0.21536	0.453662	0.150253		Participant1	0.0416315	0.434094		0.0429315	0.565904	1.61276	0.20192	0.028156	0.486442		0.204927	0.130515	0.482996	0.406385		Participant1	na
Participant10	2.25	5.66667	0	1.95833	5.08333	0	1.33333	0.0833333	5.08333	0	0.956522	0.583333	4.54167	0.0138889		Participant10	0.273376	0.220313		0.174943	0.201298		0.313421	0.202958	0.147917		0.179671	0.175418	0.171985	0.083181		Participant10	0.0130457	0.558225		0.0277626	0.705253		0.0312913	0	0.737816		0.273544	0.0270719	1.01581	0.650943		Participant10	na
Participant11	1.5	4.33333	0.0555556	1.29167	3.45833	0.180556	2	0.416667	5.08333	0.0833333	1.70833	0.541667	4.41667	0.208333		Participant11	0.213947	0.504973	0.2333	0.213041	0.62459	0.18358	0.229746	0.191183	0.334709	0.215712	0.193399	0.207836	0.362531	0.235092		Participant11	0.030344	0.465689	1.20494	0.056961	0.588445	0.210489	0.232572	0.196113	0.664264	0.790271	0.368305	0.30239	0.754926	0.75404		Participant11	na
Participant12	1.75	2.91667	0	1.625	3.91667	0	1.5	0.583333	3.58333	0	1.26087	0.416667	3.04167	0.0138889		Participant12	0.139232	0.589416		0.181571	0.473231		0.162418	0.125556	0.477822		0.162491	0.122175	0.643138	0.15822		Participant12	0.0247606	0.600332		0.0361042	0.567398		0.210279	0.1292	0.606505		0.243837	0.190243	0.58381	0.654555		Participant12	na
Participant13	1.25	1.83333	0.0555556	1.29167	2.25	0.0277778	1.33333	0.333333	2.08333	0	1.33333	0.333333	2.08333	0.0694444		Participant13	0.262982	0.779412	0.124981	0.251148	0.772249	0.355464	0.150512	0.215185	0.539243		0.171584	0.168371	0.474307	0.246976		Participant13	0.0323513	0.847773	0.31381	0.0296534	0.777673	1.23801	0.209382	0	1.11631		0.159833	0.0403915	1.38233	1.71174		Participant13	na
Participant14	0.666667	0.583333	0.0277778	1.20833	1.33333	0	0.833333	0.416667	1.08333	0	0.826087	0.416667	0.708333	0		Participant14	0.144093	0.36496	0.166513	0.11765	0.229962		0.114615	0.102924	0.22359		0.137373	0.122592	0.20266			Participant14	0.176714	1.36956	1.86139	0.216154	1.32643		0.428817	0.039053	1.01925		0.208878	0.0107848	1.26111			Participant14	na
Participant15	1.58333	5	0	2.04167	3.83333	0.125	2.41667	0.5	2.58333	0	1.83333	0.458333	2.20833	0.0416667		Participant15	0.193121	0.181779		0.174619	0.380163	0.13196	0.123011	0.170172	0.336424		0.138697	0.151871	0.323274	0.263139		Participant15	0.0650914	0.698517		0.0239164	0.746069	0.724367	0.223121	0.0425768	1.25971		0.142255	0.08007	1.27223	1.75096		Participant15	na
Participant16	1.66667	5.16667	0	1.83333	4.25	0.125	1.33333	0.666667	3.58333	0	1.6087	0.458333	3.45833	0.0138889		Participant16	0.128257	0.193227		0.15657	0.164824	0.114082	0.13346	0.161768	0.159814		0.132344	0.129027	0.151373	0.099934		Participant16	0.0462284	0.611921		0.0165138	0.798835	1.13121	0.409971	0.0541746	0.952495		0.185541	0.313	0.879415	1.7087		Participant16	na
Participant17	1.16667	2.66667	0	1	2.79167	0.111111	1	0.25	2.16667	0	1.08333	0.291667	2.54167	0.0972222		Participant17	0.260038	0.432234		0.270748	0.231648	0.135617	0.150324	0.127842	0.330114		0.134009	0.177596	0.346347	0.168259		Participant17	0	0.598685		0.0010953	0.581549	0.271086	0.233882	0.0858093	0.781899		0.195035	0.00885671	0.749031	0.48712		Participant17	na
Participant18	1.66667	2.75	0.0277778	1.41667	3.70833	0	1.33333	0.416667	3.41667	0	1.73913	0.291667	3.16667	0		Participant18	0.263751	0.484017	0.150053	0.261874	0.360909		0.128178	0.123942	0.411548		0.161159	0.220254	0.503571			Participant18	0.000445	0.690764	1.31893	0.019581	0.632039		0.23067	0.103386	0.727882		0.210024	0.0464934	0.823988			Participant18	na
Participant19	0.833333	4.5	0	1.16667	3.45833	0.0138889	1.75	0.25	3.25	0	1.26087	0.833333	3.29167	0		Participant19	0.283756	0.379512		0.227534	0.35488	0.113448	0.149096	0.154864	0.239343		0.143597	0.16094	0.238018			Participant19	0	0.545714		0.0354067	0.596566	0	0.224928	0.135839	0.695724		0.178744	0.0186767	0.532761			Participant19	na
Participant2	1.90909	4	0	1.86364	4.72727	0.0757576	1.72727	0.363636	3.72727	0	1.85714	0.772727	3.81818	0		Participant2	0.225634	0.256451		0.204794	0.285377	0.139482	0.169103	0.127063	0.310412		0.162919	0.141772	0.272191			Participant2	0.022838	0.979503		0.00155843	0.749111	0.638891	0.285928	0.213479	1.30494		0.311861	0.104286	1.30574			Participant2	na
Participant20	1.41667	2.08333	0	1.29167	1.83333	0.0972222	0.75	0.166667	3	0.0227273	0.666667	0.208333	1.58333	0.04		Participant20	0.151315	0.142202		0.154144	0.149484	0.155509	0.142838	0.168691	0.132668	0.06657	0.123035	0.180368	0.15359	0.113907		Participant20	0.222533	0.737023		0.0439078	0.655701	0.298143	0.187844	0.114718	1.13865	0.104699	0.156724	0	0.97162	0.797625		Participant20	na
Participant21	1.33333	5.58333	0	1.41667	5.125	0.125	0.833333	0.416667	4.33333	0.0555556	1.16667	0.291667	3.79167	0.180556		Participant21	0.178527	0.154454		0.157427	0.172163	0.135079	0.153639	0.139463	0.197717	0.066571	0.150803	0.117403	0.23712	0.130185		Participant21	0.0545726	0.462218		0.160545	0.473582	0.293151	0.193417	0.156759	0.607351	0.115082	0.172033	0	0.590089	0.426515		Participant21	na
Participant22	1.08333	3.08333	0	1.16667	4.45833	0	0.0833333	0.0833333	4	0	0.217391	0.208333	4.25	0		Participant22	0.231571	0.327608		0.156667	0.191734		0.011886	0.083146	0.184993		0.0900238	0.19741	0.198525			Participant22	0.0069995	0.576613		0.019828	0.557956		0	0	0.667099		0.397718	0.062197	0.771621			Participant22	na
Participant23	1.66667	2.66667	0.0277778	1.66667	2.75	0.0694444	1.16667	0.25	2.91667	0	1.26087	0.75	2.16667	0.0138889		Participant23	0.214525	0.308047	0.09041	0.185131	0.356216	0.130287	0.153375	0.176267	0.317466		0.12435	0.152699	0.329507	0.108387		Participant23	0.00499583	0.436426	1.56151	0.133285	0.451265	0.663142	0.106972	0	0.570693		0.233755	0.0289428	0.629258	0.307585		Participant23	na
Participant24	1.16667	4	0.0277778	1.04167	3.29167	0	0.666667	0.25	1.91667	0	0.782609	0.5	2.91667	0.0138889		Participant24	0.18922	0.508126	0.091525	0.209795	0.706442		0.161203	0.19579	0.65661		0.170985	0.194418	0.37843	0.158364		Participant24	0	0.379528	0.273242	0	0.372204		0.151913	0.0748113	0.566961		0.21896	0	0.569748	0.507522		Participant24	na
Participant26	1.08333	0.416667	0	1.20833	2.125	0	0.416667	0.583333	1.16667	0	0.913043	0.583333	0.791667	0		Participant26	0.231103	0.325153		0.204192	0.196361		0.117405	0.131669	0.0914858		0.150426	0.140852	0.216003			Participant26	0	0.389989		0.00731904	0.60196		0.146123	0.0011954	0.77422		0.169438	0.0746984	0.876764			Participant26	na
Participant3	1.5	7.41667	0	1.45833	7.29167	0.0416667	1	0.5	7.5	0	0.913043	0.541667	6.41667	0.0138889		Participant3	0.190155	0.205162		0.201804	0.228771	0.135457	0.108153	0.194153	0.183484		0.10069	0.148475	0.177407	0.0666		Participant3	0.0121862	0.602449		0.0402753	0.728589	0.455796	0.222573	0.0354902	0.940994		0.230966	0.0501793	1.06432	0.427551		Participant3	na
Participant4	0.5	2.91667	0	1.25	3.33333	0	0.25	0.583333	0.5	0	0.478261	0.291667	2.125	0		Participant4	0.0895684	0.14177		0.100473	0.162776		0.196829	0.0737507	0.14482		0.106749	0.100286	0.156206			Participant4	0.101944	1.8656		0.749118	1.63615		0	0	2.06296		0.0930904	0.0534234	2.1957			Participant4	na
Participant6	0.666667	3.58333	0.0555556	0.75	2.625	0.0972222	0.416667	0.0833333	2	0.0833333	0.458333	0.166667	1.125	0		Participant6	0.191368	0.208815	0.166656	0.136752	0.258651	0.13891	0.109386	0.116713	0.216021	0.13324	0.105835	0.120588	0.27654			Participant6	0.0950223	0.571658	0.171773	0.22873	0.668249	0.330698	0.173425	0.16816	1.16793	0.757852	0.221017	0.102394	0.958917			Participant6	na
Participant7	1.75	3.33333	0.0277778	1.625	3.875	0.0277778	1.08333	0.333333	3.66667	0	0.913043	0.416667	3	0.0138889		Participant7	0.233965	0.347943	0.083269	0.225155	0.338933	0.224902	0.14754	0.084191	0.250002		0.140471	0.196799	0.412215	0.233205		Participant7	0.0111922	0.678735	0.450592	0.0228273	0.583821	0.458606	0.282549	0	0.964839		0.3236	0.115049	0.826102	0.795682		Participant7	na
Participant8	0.833333	4.25	0.0833333	0.75	0.416667	1.23611	1.66667	0.583333	3.33333	0	1.3913	0.5	3.08333	0.0555556		Participant8	0.1643	0.420433	0.188922	0.176494	0.270524	0.413586	0.146787	0.19606	0.620824		0.137284	0.143568	0.670274	0.115191		Participant8	0.0483764	0.526265	0.378116	0.0935114	0.426152	0.5455	0.188308	0.01995	0.61438		0.206684	0.241516	0.692264	0.300507		Participant8	na
Participant9	1.5	4.33333	0	1.58333	4.08333	0.180556	1.08333	0.583333	5	0	0.875	0.458333	5.45833	0.166667		Participant9	0.144295	0.191316		0.170748	0.216611	0.16013	0.145712	0.147252	0.258148		0.132882	0.194249	0.23769	0.239518		Participant9	0.0512656	0.540866		0.0253549	0.644925	0.987119	0.392126	0.721595	0.605902		0.217673	0.00254127	0.482327	0.499167		Participant9	na
T003	1.91667	2.5	0.0555556	2.29167	1.16667	0.388889	1.91667	0.583333	2.58333	0.5	2.04167	0.291667	2.08333	0.213333		T003	0.153627	0.201321	0.104264	0.173811	0.152831	0.143813	0.135084	0.107326	0.139278	0.150585	0.136641	0.220078	0.145025	0.136059		T003	0.387584	0.638961	0.539936	0.382798	0.756381	1.16593	0.914097	1.43392	1.61976	1.57809	0.530333	0.444758	1.2994	1.66038		T003	na
T004	0.875	0.222222	0	1.125	0.333333	0.148148	0.333333	0.333333	0.333333	0.0344828	0.222222	0.666667	0.111111	0.037037		T004	0.14635	0.112324		0.134101	0.152135	0.147734	0.166615	0.099946	0.175046	0.0835	0.104228	0.116606	0.791734	0.091681		T004	0.182336	0.649976		0.0747333	2.48563	0.971729	0.618347	0.527755	1.8658	0.030744	0.331995	0.59722	1.76667	1.29193		T004	na
T005	1.41667	5.08333	0.0555556	1.375	4.91667	0.152778	1.08333	0.333333	4.66667	0.0454545	1.25	0.458333	4.33333	0.146667		T005	0.201594	0.374087	0.195885	0.224775	0.305443	0.148631	0.190198	0.167479	0.306693	0.12513	0.15352	0.121493	0.37239	0.245035		T005	0.0337276	0.509422	0.281348	0.00699133	0.487951	0.432862	0.179018	0.147646	0.635024	0.999546	0.22945	0.097316	0.616345	0.927995		T005	na
T006	1.5	1	0.037037	1.5	0.333333	0.0740741	0.555556	1.33333	0.888889	0	0.888889	1.22222	1.22222	0.0740741		T006	0.139206	0.139174	0.225055	0.202083	0.152139	0.126589	0.123518	0.101689	0.117139		0.136531	0.105067	0.201735	0.245625		T006	0.18654	0.985345	0.175063	0.112115	0.818945	1.35359	0.680929	0.943074	1.60801		0.0660094	0.389811	1.24012	0.276495		T006	na
T007	1.08333	4.08333	0.0277778	1.45833	3.375	0.111111	1.91667	0.5	3.83333	0.159091	1.41667	0.416667	3.625	0.173333		T007	0.222012	0.235198	0.083284	0.21945	0.308892	0.150644	0.130528	0.159342	0.219241	0.131438	0.17938	0.194188	0.275178	0.162744		T007	0.0230305	0.619314	0.399863	0.0628105	0.600666	0.742197	0.301593	0.0731128	0.863913	1.58861	0.285305	0.139261	0.80933	1.02		T007	na
T008	0.375	0.333333	0.037037	0.75	0.888889	0.037037	0.666667	0.777778	0.111111	0.172414	0.111111	0	0.555556	0.111111		T008	0.0811035	0.124937	0.191487	0.121275	0.0891334	0.091917	0.0978657	0.0975128	0.12499	0.073043	0.091729		0.0889077	0.099861		T008	0.546905	0.88003	0.614781	0.876162	1.3711	1.22446	1.05157	0.615193	1.02733	2.28968	0.448836		0.652339	1.80443		T008	na
T009	2.75	4	0.037037	3.125	4.22222	0.222222	0.888889	2.44444	2.77778	0.172414	0.888889	1.66667	3.66667	0.037037		T009	0.170225	0.200777	0.066508	0.175989	0.215057	0.183242	0.167479	0.174168	0.218657	0.0879747	0.166784	0.188217	0.281183	0.106033		T009	0.0505532	0.991432	2.07298	0.111866	0.809146	0.934329	0.304989	0.440792	1.03082	0.603181	0.0645765	0.560481	1.09059	0		T009	na
T010	1.08333	2.16667	0.138889	1.20833	2.5	0.208333	1.16667	0.75	2.83333	0.227273	1.5	0.5	2.83333	0.28		T010	0.208192	0.742573	0.259421	0.180064	0.491841	0.179554	0.177061	0.232359	0.469814	0.128825	0.194599	0.159878	0.43674	0.23808		T010	0.155135	0.55448	0.299501	0.144883	0.486866	0.312379	0.351718	0.194559	0.7094	0.25479	0.405623	0.407434	0.698587	0.519973		T010	na
T011	1.375	1.66667	0.296296	1.5	1.88889	0.962963	1	1.88889	1.88889	0.206897	0.444444	2.11111	2.33333	0.222222		T011	0.196627	0.294112	0.24039	0.132734	0.22156	0.206721	0.149544	0.151449	0.21872	0.1384	0.192438	0.141899	0.265297	0.181576		T011	1.37809	1.23079	1.09187	0.925523	1.69374	1.04792	0.295126	1.09756	1.14717	0.823542	0.265349	0.646031	1.15335	1.21606		T011	na
T012	1.25	1.83333	0.138889	1.41667	2.20833	0.222222	1.33333	0.416667	3.16667	0.159091	1.16667	0.541667	2.625	0.213333		T012	0.143149	0.186947	0.111446	0.154303	0.205202	0.118525	0.149558	0.160404	0.277859	0.162762	0.140302	0.168459	0.207932	0.167979		T012	0.104742	0.981829	0.584153	0.257837	1.11132	0.642848	0.367816	0.105836	1.04108	1.11267	0.366929	0.20605	0.824758	1.28496		T012	na
T013	0.833333	3.5	0.0277778	0.833333	2.66667	0.0694444	0	0	1.75	0	0	0	0.75	0		T013	0.0982097	0.16345	0.074984	0.120124	0.138698	0.368451			0.112838				0.079955			T013	0.677902	0.726003	0.314855	0.0729562	0.679128	0.33488			1.11422				1.2979			T013	na
T014	2.25	3.08333	0.0833333	2.29167	3.79167	0.152778	1.66667	0.583333	3.58333	0.0454545	1.95833	0.833333	3.79167	0.106667		T014	0.178491	0.35504	0.105702	0.167276	0.294912	0.205452	0.18683	0.189159	0.244661	0.0917605	0.179941	0.140937	0.21368	0.120124		T014	0.0681194	0.677267	0.346131	0.0421686	0.701569	0.516738	0.219145	0.0643153	0.867752	0.342514	0.244947	0.0814561	0.937031	1.2349		T014	na
T015	1.375	4.11111	0.111111	3	4.11111	0.0740741	0.666667	1.22222	3.11111	0.0344828	0.777778	1.88889	3.77778	0.037037		T015	0.173993	0.276196	0.133287	0.131156	0.193043	0.208301	0.102492	0.145787	0.20292	0.230143	0.109362	0.121435	0.188222	0.091605		T015	0.205682	0.540326	1.74153	0.234076	0.768632	1.06854	0.320754	0.633151	0.692169	0	0.107855	0.484081	0.927141	0.534041		T015	na
T017	0.375	3.44444	0	0.625	2.77778	0	0.111111	0.333333	1.77778	0	0.111111	0.222222	2.77778	0		T017	0.228691	0.313025		0.134938	0.259094		0.037452	0.559533	0.26372		0.100085	0.071162	0.285148			T017	0	0.732691		0.320456	0.773556		0	0.631926	1.15533		0.053887	0.383829	0.882527			T017	na
T018	3.33333	2.91667	0	2.29167	2.375	0.125	1.5	0.416667	2.83333	0.0227273	1.79167	0.333333	3.08333	0.12		T018	0.240515	0.387676		0.283305	0.500705	0.432083	0.144639	0.204841	0.595417	0.091736	0.121937	0.183752	0.570013	0.270727		T018	0.016662	0.580807		0.0120752	0.733009	0.807287	0.530973	0	0.740937	0.368257	0.274238	0.0145562	0.647734	0.725263		T018	na
T019	2.33333	3.33333	0.0277778	2.54167	2.33333	0.125	1.16667	0.583333	2.5	0.0454545	1.625	1.20833	2.70833	0.24		T019	0.180545	0.282569	0.133229	0.180964	0.428974	0.23006	0.15672	0.170993	0.316482	0.141579	0.171933	0.130434	0.228681	0.11624		T019	0.0251327	0.492037	1.67895	0.0240025	0.594255	0.919776	0.172054	0.440527	0.934475	1.00628	0.223982	0.260833	0.761784	1.2589		T019	na
T020	1.16667	5	0	1.125	4.25	0.166667	0.833333	0.416667	3	0.0227273	1.08333	0.5	3.125	0.0933333		T020	0.21981	0.306842		0.229301	0.378823	0.256681	0.180877	0.209861	0.606418	0.124888	0.161075	0.175826	0.601415	0.368026		T020	0.024343	0.435393		0.123436	0.508829	0.26928	0.212219	0.0473792	0.526732	0.753515	0.164896	0	0.479952	0.583658		T020	na
T021	1.33333	3.25	0	1.125	2.25	0.0972222	0.833333	0.0833333	3.5	0.0222222	1	0.583333	2.29167	0.0933333		T021	0.199135	0.514563		0.241665	0.666359	0.137417	0.166385	0.318708	0.375724	0.399497	0.137891	0.213371	0.593073	0.370157		T021	0.0223447	0.382014		0.00929483	0.396325	0.389713	0.416029	0	0.578537	0	0.211902	0.197233	0.610481	0.771732		T021	na
T022	0.916667	2.75	0.0277778	1.375	2.95833	0.0416667	0.75	0.583333	1.83333	0.0512821	0.958333	0.333333	2.41667	0.166667		T022	0.113737	0.105628	0.074916	0.123986	0.132328	0.0812295	0.114988	0.109885	0.121162	0.0307628	0.112095	0.0921392	0.147633	0.18253		T022	0.34498	0.678074	1.50492	0.101375	0.752594	0.497765	0.542516	0.126955	0.878572	0.730938	0.279749	0.0381592	0.852212	0.828508		T022	na
mean																mean (s)																mean (s)
adults	1.32639	3.72696	0.0162037	1.40136	3.60496	0.110638	1.11016	0.369318	3.30114	0.0102062	1.09165	0.438447	3.10006	0.0404398		adults	0.203223	0.33085	0.143959	0.190448	0.320591	0.181102	0.147926	0.15159	0.299189	0.120523	0.142442	0.16168	0.316107	0.160651		adults	0.0442724	0.673673	0.837144	0.0846808	0.684827	0.616185	0.207	0.0966861	0.876467	0.441976	0.221852	0.0834883	0.903036	0.761663			#DIV/0!
children	1.44956	2.85673	0.0579922	1.62939	2.59722	0.177875	0.967836	0.714912	2.47222	0.10113	1.01243	0.725146	2.53216	0.124483		children	0.173432	0.279813	0.142847	0.175332	0.278272	0.189836	0.143213	0.186691	0.268778	0.137001	0.143915	0.149702	0.314418	0.187887		children	0.233359	0.699273	0.831849	0.205029	0.869981	0.757345	0.415494	0.417983	1.00195	0.780147	0.253103	0.291089	0.923592	0.937602			#DIV/0!
se																se (s)																se (s)
adults	0.0886038	0.344357	0.0049928	0.071433	0.313907	0.0504732	0.115872	0.0368019	0.31355	0.00521144	0.0917697	0.0373044	0.288213	0.0125378		adults	0.0109307	0.032716	0.016966	0.00911604	0.034796	0.0217681	0.0106424	0.00884299	0.0314207	0.0354075	0.00534013	0.00699434	0.0302681	0.0160213		adults	0.0114844	0.0674481	0.215248	0.0317397	0.0556041	0.10807	0.0223103	0.0305121	0.0712013	0.191856	0.0144458	0.0188154	0.0781479	0.125539			#DIV/0!
children	0.176045	0.319752	0.0166787	0.169772	0.302817	0.0479982	0.124648	0.140421	0.269851	0.0282505	0.144169	0.140783	0.268645	0.0192293		children	0.0103041	0.0357139	0.0178016	0.0108614	0.0352421	0.0212389	0.00902504	0.0255287	0.0343737	0.0207741	0.0077205	0.0104036	0.0451512	0.0217046		children	0.0773958	0.0509265	0.173956	0.0612998	0.115095	0.0812849	0.0630633	0.0981799	0.0838009	0.161132	0.0314277	0.0518657	0.0729198	0.115988			#DIV/0!
N																N																N
adults	24	24	24	24	24	24	24	24	24	24	24	24	24	24		adults	24	24	9	24	24	16	24	24	24	4	24	24	24	16		adults	24	24	9	24	24	16	24	24	24	4	24	24	24	16			0
children	19	19	19	19	19	19	19	19	19	19	19	19	19	19		children	19	19	14	19	19	18	18	18	19	16	18	17	19	17		children	19	19	14	19	19	18	18	18	19	16	18	17	19	17			0
																mean (ms)																mean (ms)
																adults	203.223	330.85	143.959	190.448	320.591	181.102	147.926	151.59	299.189	120.523	142.442	161.68	316.107	160.651		adults	44.2724	673.673	837.144	84.6808	684.827	616.185	207	96.6861	876.467	441.976	221.852	83.4883	903.036	761.663
																children	173.432	279.813	142.847	175.332	278.272	189.836	143.213	186.691	268.778	137.001	143.915	149.702	314.418	187.887		children	233.359	699.273	831.849	205.029	869.981	757.345	415.494	417.983	1001.95	780.147	253.103	291.089	923.592	937.602
																se (s)																se (s)
																adults	10.9307	32.716	16.966	9.11604	34.796	21.7681	10.6424	8.84299	31.4207	35.4075	5.34013	6.99434	30.2681	16.0213		adults	11.4844	67.4481	215.248	31.7397	55.6041	108.07	22.3103	30.5121	71.2013	191.856	14.4458	18.8154	78.1479	125.539
																children	10.3041	35.7139	17.8016	10.8614	35.2421	21.2389	9.02504	25.5287	34.3737	20.7741	7.7205	10.4036	45.1512	21.7046		children	77.3958	50.9265	173.956	61.2998	115.095	81.2849	63.0633	98.1799	83.8009	161.132	31.4277	51.8657	72.9198	115.988
[truncated: 7 more columns]
